# Supplementary material for: Effects of a joint outdoor exercise program for dog owners and dogs on physical activity, sedentary time and sleep-related behaviors
Source: PLoS One. 2026 Apr 22;21(4):e0346895. doi: 10.1371/journal.pone.0346895 (PMC13102230; doi:10.1371/journal.pone.0346895)
Supplement: S1 File — (XLSX) [file pone.0346895.s001.xlsx]

## Sheet: Study population
Owner ID	Sex dog	Age dog	Target distance in km, baseline	Target distance in km, intervention
2	Female	3	10	10
3	Male	4	5	5
7	Male	1	2	2
9	Male, neutered	5	2	2
10	Male, neutered	3	5	5
12	Female	4	5	5
14	Female	1	2	2
15	Male	2	2	2
18	Female, neutered	7	5	7.5
19	Female, neutered	5	7.5	7.5
20	Female, neutered	7	7.5	7.5
22	Male	2	7.5	5
25	Male	6	5	5
26	Female, neutered	9	5	5
28	Female	1	2	2

## Sheet: Owner PA behaviors acc.
Dog owner baseline PA activity behaviors													Dog owner intervention PA activity behaviors
Dog owner ID	Valid days	Weekend days	Total wear time	Medel wear time	Sedentary per day	LPA per day	MPA per day	VPA per day	MVPA per day	Mean PA intensity	Time in sedentary bouts		Dog owner ID	Valid days	Weekend days	Total wear time	Medel wear time	Sedentary per day	LPA per day	MPA per day	VPA per day	MVPA per day	Mean PA intensity	Time in sedentary bouts
2	6	1	5905.17	984.194	511.417	295.722	168.722	8.33333	177.056	1093.6	77.8333		2	4	1	3597.83	899.458	602.875	157.208	118.792	20.5833	139.375	898.903	190.083
3	5	1	5097.17	1019.43	704.1	206.833	90.2667	18.2333	108.5	698.483	101.133		3	5	1	4458.33	891.667	576.3	216.433	83.8	15.1333	98.9333	767.911	66.7
7	5	1	4687.33	937.467	553.767	273.233	102.933	7.53333	110.467	807.984	125.9		7	5	1	4241.17	848.233	480.267	249.433	103.533	15	118.533	1003.61	66.7
9	6	1	5312.5	885.417	633.611	185.806	63.25	2.75	66	514.414	208.306		9	5	1	3880.17	776.033	581.667	135.333	56.8	2.23333	59.0333	463.218	277.9
10	5	1	5085.5	1017.1	689.6	234.4	74.0333	19.0667	93.1	706.318	201.667		10	4	1	3733.17	933.292	665.5	207.792	47.125	12.875	60	563.761	103.667
12	6	1	5872.33	978.722	529.25	281.167	150.389	17.9167	168.306	1039.11	24.5556		12	5	1	4902.33	980.467	488.7	339.833	125.367	26.5667	151.933	1043	18.6333
14	6	1	5929.33	988.222	590.444	298.028	91.0556	8.69444	99.75	711.452	92.5556		14	5	1	4600.83	920.167	528.6	265.067	114.567	11.9333	126.5	891.199	58.8
15	6	1	5778	963	492.833	273.806	171.472	24.8889	196.361	1258.04	50.2778		15	4	1	3269.6	817.4	519.1	148.533	134.6	15.1667	149.767	1072.46	108.9
18	6	1	4997.33	832.889	565.556	151	106.306	10.0278	116.333	883.257	98.0833		18	4	1	3420	855	497.708	213.333	116.833	27.125	143.958	1080.18	59.0833
19	5	1	4533.33	906.667	571.3	206.367	95.2333	33.7667	129	918.267	34.8333		19	5	1	4682.17	936.433	570.967	227.367	100.4	37.7	138.1	997.566	44.6667
20	5	1	4909.67	981.933	583.867	274.967	118.3	4.8	123.1	803.671	61.8		20	5	1	4738.17	947.633	575.9	262.867	81.7	27.1667	108.867	819.939	97.2667
22	6	1	6396	1066	577.2	356.633	121.767	10.4	132.167	862.266	49.9333		22	5	1	4793.5	958.7	479.533	314.067	150.8	14.3	165.1	1083.3	40.7667
25	6	1	5059.83	843.306	576.861	174.222	81.0833	11.1389	92.2222	702.006	90.8889		25	4	1	3436.13	859.033	537.967	183.067	113.7	24.3	138	990.949	81.6333
26	5	1	5031.5	1006.3	744.633	172.467	63.7667	25.4333	89.2	599.614	128.467		26	5	1	4640	928	683.367	126.367	80.9333	37.3333	118.267	845.825	186.233
28	5	1	4980.17	996.033	624.9	236.8	115.167	19.1667	134.333	822.616	21		28	5	1	4643.5	928.7	544.8	254.7	113.167	16.0333	129.2	876.254	36.2

## Sheet: Owner sleep-related beh. acc.
Dog owner baseline sleep-related behaviors											Dog owner intervention sleep-related behaviors
Dog owner ID	Efficiency	Total Minutes in Bed	Total Sleep Time (TST)	Wake After Sleep Onset (WASO)	Number of Awakenings	Average Awakening Length	Sleep Fragmentation Index	Movement Index	Fragmentation Index		Dog owner ID	Efficiency	Total Minutes in Bed	Total Sleep Time (TST)	Wake After Sleep Onset (WASO)	Number of Awakenings	Average Awakening Length	Sleep Fragmentation Index	Movement Index	Fragmentation Index
2	92.635	450	415.667	34.1667	12.8333	2.61833	18.294	11.5975	6.6965		2	92.6175	419	387.25	29.5	12.75	1.4025	15.4793	10.1188	5.3605
3	91.386	490.6	447.8	41.8	12.8	3.266	16.1338	9.4278	6.706		3	95.6475	484.25	461.75	22.5	9.75	2.1475	13.1435	11.8278	1.31575
7	92.676	447.2	414.2	32	14	2.346	23.618	8.8536	14.7644		7	92.6175	419	387.25	29.5	12.75	1.4025	15.4793	10.1188	5.3605
9	90.5067	503	455.5	47.5	19.1667	2.48667	19.2183	11.3113	7.907		9	90.546	456.2	413	42	15	2.888	15.3566	9.199	6.1576
10	93.63	483.5	453.833	28.6667	9.83333	3.185	22.3473	11.194	11.1533		10	91.322	459.4	419.8	38.4	13.6	2.794	29.3372	13.9964	15.3408
12	87.6167	422	369.333	52.6667	14.1667	3.8	29.1403	15.6193	13.521		12	97.954	453.8	443.8	10	4.4	2.326	21.8824	11.8824	10
14	87.2467	475	416.167	58.8333	18.6667	3.05167	21.0358	13.3857	7.65017		14	91.952	436.4	401.8	33.4	10.6	3.234	14.6682	9.1126	5.5556
15	88.3617	512.833	453	59.8333	20.6667	2.90167	24.9452	10.7138	14.2313		15	91.6275	548.5	500.5	48	17	2.8275	16.6435	10.673	5.9705
18	91.535	498.167	455.667	42	21.5	1.99667	22.0328	11.3912	10.6417		18	88.3175	574	507	64.25	28	2.3175	19.8477	11.014	8.83375
19	93.818	480.8	450.2	29	12	2.414	14.0962	8.7066	5.3896		19	95.99	442.6	423.4	19.2	8.4	1.946	25.0098	8.5812	16.4286
20	89.516	458	410	47	18.2	2.584	22.7402	12.7568	9.9834		20	88.596	433	383.4	49.6	20.4	2.458	26.1876	13.9188	12.2688
22	89.432	384	343.2	40.8	13.2	3.03	22.1896	11.7174	10.4722		22	92.19	435	402	32	13	2.445	21.445	9.93925	11.5057
25	85.6583	467.5	397.667	69.1667	22.3333	3.00333	29.5753	17.6095	11.9658		25	86.0825	412.25	353	59.25	22.25	2.4875	27.784	16.5185	11.2655
26	88.3067	422.667	374	48.3333	24	2.07167	40.341	23.8615	16.4795		26	88.235	450	397.25	52.75	25.75	2.1275	41.3792	23.5742	17.805
28	94.08	369.8	346.2	23.2	8.2	2.466	17.3078	8.436	8.8718		28	92.42	348.4	320	28.2	10.4	2.428	17.8956	9.6584	8.2372

## Sheet: Owner activity diaries
Dog owner baseline activity diary					Dog owner intervention activity diary					Dog owner baseline accelerometry					Dog owners intervention accelerometry
Dog owner ID	LPA min per day	MPA min per day	VPA min per day		Dog owner ID	LPA min per day	MPA min per day	VPA min per day		Dog owner ID	LPA min per day	MPA min per day	VPA min per day		Dog owner ID	LPA min per day	MPA min per day	VPA min per day
2	108.333	25.8333	0.333333		2	108.333	25.8333	0.333333		2	295.722	168.722	8.33333		2	157.208	118.792	20.5833
3	39	0	0		3	39	0	0		3	206.833	90.2667	18.2333		3	216.433	83.8	15.1333
7	40	45	19		7	40	45	19		7	273.233	102.933	7.53333		7	249.433	103.533	15
12	29.1667	144.167	5.83333		12	29.1667	144.167	5.83333		12	281.167	150.389	17.9167		12	339.833	125.367	26.5667
14	35	0	0		14	35	0	0		14	298.028	91.0556	8.69444		14	265.067	114.567	11.9333
15	45	45	0		15	45	45	0		15	273.806	171.472	24.8889		15	148.533	134.6	15.1667
18	149	12	0		18	120	0	22.5		18	151	106.306	10.0278		18	213.333	116.833	27.125
19	109	0	0		19	115	0	32		19	206.367	95.2333	33.7667		19	227.367	100.4	37.7
20	194	0	0		20	68.2	34.2	34.4		20	274.967	118.3	4.8		20	262.867	81.7	27.1667
22	67.5	15	0		22	90	0	16		22	356.633	121.767	10.4		22	314.067	150.8	14.3
25	84.1667	5.33333	0		25	0	21.5	6.5		25	174.222	81.0833	11.1389		25	183.067	113.7	24.3
26	105.833	0	0		26	30	17.2	5.2		26	172.467	63.7667	25.4333		26	126.367	80.9333	37.3333
28	100	0	0		28	56	0	0		28	236.8	115.167	19.1667		28	254.7	113.167	16.0333

## Sheet: Owner PA questionnarie 
Dog owner baseline PA questionnaire					Dog owner intervention PA questionnaire
Dog owner ID	How much do you sit during a normal day, excluding sleep? (h)	Physical activity: How much time do you spend in a typical week on everyday exercise, for example walking, cycling or gardening? Add up all the time (at least 10 minutes at a time).	Physical activity: How much time do you spend in a typical week doing physical exercise that makes you short of breath, for example running, gymnastics or ball sports? (min)		Dog owner ID	How much do you sit during a normal day, excluding sleep? (h)	Physical activity: How much time do you spend in a typical week on everyday exercise, for example walking, cycling or gardening? Add up all the time (at least 10 minutes at a time).	Physical activity: How much time do you spend in a typical week doing physical exercise that makes you short of breath, for example running, gymnastics or ball sports? (min)
2	11	300	75		2	11	300	120
3	2	300	15		3	2	300	75
7	5	300	105		7	5	300	120
9	5	175	15		9	11	300	45
10	11	175	75		10	11	175	120
12	11	300	105		12	8	300	120
14	8	300	45		14	5	300	105
15	5	120	75		15	5	175	45
18	5	300	105		18	5	300	120
19	14	175	105		19	8	120	75
20	5	300	45		20	2	300	120
22	8	300	75		22	5	300	120
25	8	175	45		25	5	120	75
26	11	75	15		26	11	75	75
28	5	75	15		28	2	300	45

## Sheet: Owner sleep questionnaire 
Dog owner baseline co-sleeping habits					Dog owner intervention co-sleeping habits
Dog owner ID	Does your dog sleep in the same room as you?	Does your dog sleep in the same bed as you?	Do you wake up during the night because of your dog?		Does your dog sleep in the same room as you?	Does your dog sleep in the same bed as you?	Do you wake up during the night because of your dog?
2	4	1	4		4	4	4
3	4	4	4		4	1	4
7	1	4	4		1	1	4
9	4	3	1		4	4	3
10	2	4	4		3	4	3
12	4	1	4		4	4	4
14	4	4	4		4	1	3
15	3	4	3		4	1	3
18	4	1	4		4	2	4
19	4	4	3		4	4	4
20	4	4	3		4	4	4
22	4	2	1		4	2	2
25	3	2	4		4	2	4
26	1	4	4		3	2	2
28	4	1	3		4	1	3
Dog owner baseline Insomnia Severity Index (ISI)									Dog owner intervention Insomnia Severity Index (ISI)
Dog owner ID	Difficulty falling asleep	Difficulty staying asleep	Problem waking up too early	How satisfied/dissatisfied are you with your current sleep pattern?	To what extent do you consider your sleep problem to interfere with your daily functioning (e.g. daytime fatigue, mood, ability to function at work/daily chores, concentration, memory, mood, etc.) currently?	How noticable to others do you think your sleep problem is in terms of impairing the quality of your life?	How worried/distressed are you about your current sleep problem?		Difficulty falling asleep	Difficulty staying asleep	Problem waking up too early	How satisfied/dissatisfied are you with your current sleep pattern?	To what extent do you consider your sleep problem to interfere with your daily functioning (e.g. daytime fatigue, mood, ability to function at work/daily chores, concentration, memory, mood, etc.) currently?	How noticable to others do you think your sleep problem is in terms of impairing the quality of your life?	How worried/distressed are you about your current sleep problem?
2	1	3	0	2	1	0	0		0	1	0	2	1	0	0
3	1	1	1	1	1	0	0		1	1	0	2	1	0	0
7	1	1	1	1	0	0	0		1	1	0	1	0	0	0
9	0	1	1	1	1	0	0		0	0	0	1	1	0	0
10	0	0	0	0	0	1	0		0	0	0	0	0	0	0
12	1	2	0	2	0	0	0		1	1	0	2	0	0	0
14	1	2	2	3	2	0	2		1	2	1	2	2	0	1
15	0	1	1	3	2	0	1		0	2	1	3	2	1	1
18	0	0	0	1	0	0	0		0	1	0	1	0	0	0
19	0	2	1	2	1	1	0		0	1	2	2	1	1	1
20	1	1	0	2	1	3	0		1	1	0	1	1	2	0
22	3	4	4	4	4	1	3		1	4	4	4	4	1	3
25	1	1	1	2	2	1	1		2	1	2	2	2	1	1
26	1	1	1	2	2	0	1		2	1	1	2	2	0	0
28	1	1	1	1	1	1	0		1	1	1	2	1	1	0
Dog owner baseline Epworth Sleepiness Scale (ESS)										Dog owner intervention Epworth Sleepiness Scale (ESS)
Dog owner ID	Rate situations associated with sleepiness: Watching television	Rate situations associated with sleepiness: Sitting and reading	Rate situations associated with sleepiness: Sitting inactive in a public place	Rate situations associated with sleepiness: Sitting for an hour as a passenger in a car	Rate situations associated with sleepiness: Lying down in the afternoon to rest	Rate situations associated with sleepiness: Sitting and talking to another person	Rate situations associated with sleepiness: Sitting quietly after a lunch (no alcohol at lunch)	Rate situations associated with sleepiness: Sitting in a car, stopped for a few minutes due to traffic		Rate situations associated with sleepiness: Watching television	Rate situations associated with sleepiness: Sitting and reading	Rate situations associated with sleepiness: Sitting inactive in a public place	Rate situations associated with sleepiness: Sitting for an hour as a passenger in a car	Rate situations associated with sleepiness: Lying down in the afternoon to rest	Rate situations associated with sleepiness: Sitting and talking to another person	Rate situations associated with sleepiness: Sitting quietly after a lunch (no alcohol at lunch)	Rate situations associated with sleepiness: Sitting in a car, stopped for a few minutes due to traffic
2	0	0	0	1	2	0	0	1		0	0	0	1	1	0	0	0
3	0	0	0	0	0	0	0	0		0	0	0	0	0	0	0	0
7	2	1	0	3	2	0	1	1		2	1	0	3	2	0	1	0
9	2	2	0	3	3	0	1	0		2	1	0	3	2	0	0	0
10	1	1	0	1	1	0	1	0		0	2	0	1	1	0	0	0
12	3	1	1	3	3	0	1	0		3	2	0	3	3	0	1	0
14	2	0	0	1	2	0	0	0		1	0	0	1	2	0	1	0
15	3	1	0	1	2	0	0	0		3	0	1	1	2	0	0	0
18	2	0	0	2	2	0	0	0		2	0	0	3	1	0	0	0
19	1	0	0	0	1	0	0	0		0	0	0	0	1	0	0	0
20	1	0	0	0	2	0	0	0		0	0	1	0	2	0	1	0
22	2	0	0	0	3	0	1	0		2	1	0	0	3	0	1	0
25	2	0	1	1	1	0	0	0		3	0	1	2	2	0	1	0
26	1	0	0	0	0	0	0	0		1	0	0	0	2	0	0	0
28	2	2	1	3	3	1	1	1		3	1	1	3	3	0	1	2
Dog owner baseline Pittsburgh Sleep Quality Index (PSQI)																				Dog owner intervention Pittsburgh Sleep Quality Index (PSQI)
Dog owner ID	1. During the past month, what time have you usually gone to bed at night?	2. During the past month, how long (in minutes) has it usually taken you to fall asleep each night?	3. During the past month, what time have you usually gotten up in the morning?	4. During the past month, how many hours of actual sleep did you get at night?	5 a During the past month, how often have you had trouble sleeping because you . . . Cannot get to sleep within 30 minutes	5 b. Wake up in the middle of the night or early morning	5 c. Have to get up to use the bathroom	5 d. Cannot breathe comfortably	5 e. Cough or snore loudly	5 f. Feel too cold	5 g . Feel too hot	5 h. Had bad dreams	5 i. Have pain	5 j. Other reason(s), please describe	6 During the past month, how would you rate your sleep quality overall?	7. During the past month, how often have you taken medicine to help you sleep (prescribed or "over the counter")?	8. During the past month, how often have you had trouble staying awake while driving, eating meals, or engaging in social activity?	9. During the past month, how much of a problem has it been for you to keep up enough enthusiasm to get things done?		1. During the past month, what time have you usually gone to bed at night?	2. During the past month, how long (in minutes) has it usually taken you to fall asleep each night?	3. During the past month, what time have you usually gotten up in the morning?	4. During the past month, how many hours of actual sleep did you get at night?	5 a During the past month, how often have you had trouble sleeping because you . . . Cannot get to sleep within 30 minutes	5 b. Wake up in the middle of the night or early morning	5 c. Have to get up to use the bathroom	5 d. Cannot breathe comfortably	5 e. Cough or snore loudly	5 f. Feel too cold	5 g . Feel too hot	5 h. Had bad dreams	5 i. Have pain	5 j. Other reason(s), please describe	6 During the past month, how would you rate your sleep quality overall?	7. During the past month, how often have you taken medicine to help you sleep (prescribed or "over the counter")?	8. During the past month, how often have you had trouble staying awake while driving, eating meals, or engaging in social activity?	9. During the past month, how much of a problem has it been for you to keep up enough enthusiasm to get things done?
2	23	0	8	8	1	3	3	0	0	0	1	0	0	3	1	0	0	0		23:30	0	0730	7	0	3	3	0	0	0	1	0	0	3	1	0	0	1
3	21.30	1	7.00	7.5	1	3	3	0	0	1	2	0	0	0	1	0	0	1		21.15	1	5.20	7	2	3	2	0	0	0	2	0	0	0	1	0	0	0
7	23.00	0	07.00	7	1	3	1	0	0	0	1	0	0	0	1	0	0	0		23.00	0	07.00	6.5	1	2	1	0	0	0	1	0	0	0	0	0	0	0
9	22:30	0	7	7	0	0	0	0	1	0	2	0	1	1	1	0	0	2		22:30	0	6	6	0	0	0	0	0	0	1	0	1	0	1	0	1	1
10	22.3	0	8	7	0	0	0	0	0	0	1	1	0	0	0	0	0	0		22.3	0	8	9	0	0	0	0	0	0	0	0	0	0	0	0	0	0
12	02.00	0	08.30	5	0	2	2	0	0	0	2	0	0	0	1	0	0	1		01.00	0	7.30	4.5	0	2	1	0	0	0	1	0	0	0	1	0	0	0
14	23	0	7.30	7	2	3	1	1	1	0	3	1	1	2	1	0	1	1		23	0	07	6.5	0	3	1	0	0	0	3	0	0	0	1	0	0	1
15	23	1	7	8	0	3	3	0	0	1	3	0	2	1	1	0	0	1		21	1	07	8	0	3	3	0	0	0	1	0	2	0	2	0	0	2
18	23	0	7	7	1	0	0	0	0	1	1	0	0	0	0	0	0	0		22	0	8	9	1	0	0	0	0	2	0	0	0	0	3	0	0	1
19	22.3	0	07.30	8	0	2	2	0	0	0	1	0	0	0	1	0	0	0		22.30	0	06.30	7.5	0	3	2	0	0	0	1	0	0	0	1	0	0	0
20	22:30	1	8	8	0	3	3	0	0	0	3	0	0	3	1	0	0	1		22.30	1	6.30	7	0	1	3	0	0	0	3	0	0	0	1	0	0	1
22	23	2	6	5	3	3	2	1	0	2	3	2	2	0	3	0	0	3		22-22:30	0	6	6	1	3	1	0	0	1	0	2	3	0	3	0	0	2
25	23	1	07	7	1	1	1	0	0	0	0	1	0	0	1	0	0	2		00.00	2	07	6	3	3	1	0	0	0	1	2	0	2	1	0	0	2
26	23	2	7	7	2	2	1	0	0	0	2	0	1	0	1	0	0	1		23	2	08	7	3	3	1	0	0	0	2	0	0	0	1	0	0	2
28	22.30	0	07.00	7	0	1	0	0	0	0	0	0	0	0	1	0	1	2		22	0	05.30	6.5	1	1	0	0	0	0	0	1	0	1	1	0	1	3

## Sheet: Dog owner RPC scale
Rating of perceived capacity: Are you able, for half an hour or more, to…
Dog owner ID	Baseline	Intervention
2	10	10
3	8	8
7	8	9
9	7	8
10	10	9
12	8	10
14	5	9
15	6	7
18	15	15
19	9	9
20	8	10
22	8	9
25	11	10
26	11	10
28	7	8

## Sheet: Dog weartime 24 hrs
	Dog weartime baseline					Dog weartime intervention
Dog ID	Valid days	Weekend days	Total wear time	Mean wear time per day		Dog ID	Valid days	Weekend days	Total wear time	Mean wear time per day
2	6	1	8640	1440		2	4	1	5760	1440
3	6	1	8640	1440		3	5	1	6623.13	1324.63
7	5	1	7193.5	1438.7		7	5	1	7200	1440
9	6	1	8580	1430		9	5	1	6960	1392
10	5	1	7139	1427.8		10	4	1	5740.27	1435.07
12	6	1	8640	1440		12	5	1	6823.33	1364.67
14	6	1	8640	1440		14	5	1	6688.5	1337.7
15	4	0	5280	1320		15	5	1	7120.83	1424.17
18	5	1	7200	1440		18	5	1	7080	1416
19	5	1	7200	1440		19	5	1	7018.17	1403.63
20	5	1	7200	1440		20	5	1	7018.17	1403.63
22	5	1	7200	1440		22	5	1	7080	1416
25	6	1	8278.5	1379.75		25	5	1	7080	1416
26	6	1	8278.5	1379.75		26	5	1	7080	1416
28	4	1	5760	1440		28	5	1	7017.83	1403.57

## Sheet: Dog PA behaviors acc. day
Dog baseline PA behaviors defined day									Dog intervention PA behaviors defined day
Dog ID	Sleep-related sedentary behavior	Non-sleep-related sedentary behavior	Sedentary	Light to moderate	Vigorous	Vector magnitude	Sleep-like bout lenght		Dog ID	Sleep-related sedentary behavior	Non-sleep-related sedentary behavior	Sedentary	Light to moderate	Vigorous	Vector magnitude	Sleep-like bout lenght
2	597.889	124.028	721.917	184.389	53.6944	1160.51	14.54		2	536.917	106.458	643.375	268.375	48.25	1331.57	15.2509
3	690.417	108.833	799.25	138.472	22.2778	663.424	18.1277		3	671.067	70.9	741.967	96.8	23.9	582.384	17.5092
7	581.667	143.733	725.4	209.467	23.8333	894.426	17.4227		7	627.833	140.667	768.5	166.533	24.9667	781.721	17.0179
9	656.361	107.5	763.861	168.972	17.1667	692.508	18.3528		9	692.4	91.5667	783.967	117.667	10.3667	491.409	19.8558
10	686.767	118.267	805.033	143.5	11.4667	566.574	18.4191		10	662.458	120.417	782.875	163.708	13.4167	616.411	18.5301
12	593.278	179	772.278	176.444	11.2778	673.789	16.0045		12	598.533	123.967	722.5	154.167	8	602.03	16.5817
14	501.861	155.806	657.667	242.972	59.3611	1341.18	17.4164		14	440.533	140.733	581.267	206.8	69.6333	1474.97	15.0563
15	447.042	159.958	607	201.167	31.8333	1096.44	15.2333		15	557.3	143.4	700.7	215.667	40.2667	1128.04	19.4475
18	694.133	70.0667	764.2	184.767	11.0333	645.087	19.4596		18	661.267	87.0667	748.333	174.133	13.5333	698.581	16.0671
19	603	142.1	745.1	185.5	29.4	871.103	15.5957		19	628.8	136.033	764.833	139.1	19.7	719.49	16.2203
20	590.3	126.467	716.767	218.933	24.3	897.954	18.7221		20	585.333	131.633	716.967	189.2	17.4667	796.961	21.2466
22	546.433	147.267	693.7	219.3	47	1154.41	13.9312		22	501.933	131.367	633.3	252.167	50.5333	1328.3	16.0304
25	686.167	103.806	789.972	91.7222	18.0556	507.954	14.9711		25	702.033	86.6667	788.7	120.667	26.6333	665.717	16.3386
26	709.417	91.9167	801.333	90	8.41667	384.168	16.7841		26	738.667	81.8	820.467	102.3	13.2333	469.065	16.1333
28	577.167	151.75	728.917	188.25	42.8333	898.758	17.6333		28	577.367	154.033	731.4	174.4	30.2	856.478	17.2515

## Sheet: Dog PA behaviors acc. night
Dog baseline PA behaviors defined night									Dog intervention PA behaviors defined night
Dog ID	Sleep-related sedentary behavior	Non-sleep-related sedentary behavior	Sedentary	Light to moderate	Vigorous	Vector magnitude	Sleep-like bout lenght		Dog ID	Sleep-related sedentary behavior	Non-sleep-related sedentary behavior	Sedentary	Light to moderate	Vigorous	Vector magnitude	Sleep-like bout lenght
2	440.417	18.8889	459.306	19.75	0.944444	144.41	18.0585		2	424.267	21.6333	445.9	30	4.1	267.1	17.1506
3	413.222	23.25	436.472	33.5556	9.97222	407.558	23.1784		3	392.125	22.0833	414.208	40.375	7.375	428.678	20.4339
7	454.3	14.4	468.7	11.1	0.2	73.6175	21.6079		7	447.967	16.3	464.267	14.8	0.933333	108.76	20.9468
9	448.5	13.1667	461.667	17.1944	1.13889	129.215	22.5255		9	430.167	17.3667	447.533	30.1	2.36667	239.31	22.2488
10	438.133	15.5667	453.7	13.5333	0.566667	103.12	21.1079		10	437.933	18.6333	456.567	16.8667	1.63333	140.312	22.3036
12	443.806	19.8889	463.694	15.75	0.555556	114.315	22.8382		12	448.458	18.4167	466.875	12.625	0.5	91.4375	18.6079
14	447.333	13.6944	461.028	17.3889	1.58333	141.985	17.1866		14	427.833	21.9	449.733	25.9	4.36667	243.14	17.9416
15	458.944	10.6111	469.556	9.61111	0.833333	76.75	22.6226		15	447.867	10.1333	458	9	0.533333	68.67	23.1962
18	456.306	8.69444	465	14.25	0.75	95.7583	22.5396		18	464.7	8.8	473.5	6.03333	0.466667	49.7875	23.631
19	445.861	19.4722	465.333	12.8611	1.80556	119.86	18.9122		19	439.867	24.7	464.567	14.4	1.03333	118.123	19.2061
20	446.194	17.8611	464.056	15.0556	0.888889	113.379	20.4174		20	431.733	25.7667	457.5	21.4	1.1	158.4	20.9247
22	427.556	17.0833	444.639	30.0833	5.27778	278.008	18.8939		22	445.367	15.7	461.067	17.8667	1.06667	137.93	20.1725
25	435.778	24.8611	460.639	17.6111	1.75	148.477	19.0568		25	417.433	35.1333	452.567	22.0667	5.36667	247.738	18.2568
26	453.25	14.6111	467.861	11.1389	1	89.1438	21.275		26	435.767	22.7333	458.5	19.6	1.9	164.255	20.8443
28	426.267	24.3333	450.6	25.1333	4.26667	239.835	20.0524		28	426.1	22.8333	448.933	16.9667	1.66667	148.887	18.8322

[truncated: 2 more sheets: Dog RPC scale, Dog sec. outcomes]
